# Supplementary material for: A Novel Bifidobacterium/Klebsiella Ratio in Characterization Analysis of the Gut and Bile Microbiota of CCA Patients
Source: Microb Ecol. 2023 Nov 30;87(1):5. doi: 10.1007/s00248-023-02318-3 (PMC10687116; doi:10.1007/s00248-023-02318-3)
Supplement: Supplementary file 1 — (XLSX 13 kb) [file 248_2023_2318_MOESM1_ESM.xlsx]

## Sheet: Sheet1
	CCA	CCA	CCA	CCA	CCA	CCA	CCA	CCA	CCA	CCA	CCA	CCA	CCA	CCA	CCA	CCA	CCA	CCA	CCA	CCA	CCA	CCA	CCA	CCA	CCA	CCA	CCA	CCA	CCA	CCA	CCA	CCA	CCA	CCA	CCA	CCA	CCA	CCA	CCA	CCA	CCA	CCA	HNC	HNC	HNC	HNC	HNC	HNC	HNC
f_Firmicutes	0.338882	0.263932	0.811661	0.924223	0.374655	0.340813	0.408405	0.395898	0.719422	0.479492	0.779842	0.738367	0.774416	0.668291	0.520416	0.684937	0.400313	0.366287	0.188799	0.467169	0.801637	0.518117	0.614769	0.364907	0.43158	0.707467	0.569708	0.575225	0.419441	0.844583	0.339709	0.595641	0.76099	0.539636	0.49062	0.27037	0.634081	0.308074	0.676384	0.461008	0.547729	0.458157	0.657624	0.628839	0.839617	0.643186	0.852032	0.507449	0.767887
f_Bacteroidota	0.506621	0.164061	0.133346	0.038808	0.178499	0.284532	0.355343	0.202869	0.111275	0.377322	0.18558	0.091227	0.086629	0.195696	0.179603	0.202777	0.297958	0.298602	0.384771	0.365367	0.0595	0.052603	0.16167	0.14714	0.394059	0.171234	0.290693	0.28444	0.236711	0.106768	0.389277	0.355619	0.116333	0.196892	0.226504	0.399577	0.176476	0.524646	0.102446	0.340997	0.221722	0.352492	0.224388	0.14245	0.097572	0.118816	0.050947	0.062534	0.124333
g__Bacteroides	0.001104	0.00092	0.000736	0.007449	0.015818	0.001287	0.001104	0.001747	0.001104	0.002115	0.002575	0.108516	0.01499	0.004598	0.004322	0.003311	0.000552	0.002851	0.004506	0.001287	0.000828	0.027313	0.001379	0.001379	0.001471	0.002667	0.003219	0.002115	0.002759	0.002391	0.000828	0.000828	0.008828	0.001012	0.001747	0.004046	0.002391	0.003495	0.003311	0.000828	0.007541	0.000644	0.065385	0.12746	0.030807	0.110079	0.06373	0.122494	0.050947
g__Klebsiella	0.017595	0.025445	1.6	16.2	0.441026	0.004625	0.049383	0.005848	0.019672	0.053241	0.220472	7.375	0.696581	0.328947	0.25	0.071571	0.857143	0.012933	0.371212	0.010802	1.28571	0.24937	0.017462	0.007657	0.077295	0.092063	0.4375	0.109005	0.010772	0.257426	0.041475	0.06	0.190099	0.025404	0.101064	0.427184	0.097015	0.527778	0.246575	0.098901	0.080156	0.059829	4.52866	15.0652	22.3333	27.8372	86.625	7.2	3.31737
[truncated: 9 more columns]
