# Supplementary material for: A Novel Bifidobacterium/Klebsiella Ratio in Characterization Analysis of the Gut and Bile Microbiota of CCA Patients
Source: Microb Ecol. 2023 Nov 30;87(1):5. doi: 10.1007/s00248-023-02318-3 (PMC10687116; doi:10.1007/s00248-023-02318-3)
Supplement: Supplementary file 2 — (XLSX 496 kb) [file 248_2023_2318_MOESM2_ESM.xlsx]

## Sheet: Sheet1
Genus	g__Bifidobacterium	g__Klebsiella
HNC1	0	0.209531
HNC2	2.54768	0.00738
HNC3	24.3374	0.071319
HNC4	5.70253	0.223398
HNC5	5.40365	0.241854
HNC6	35.6778	0
HNC7	0.487186	1.35329
HNC8	1.39777	0.063461
HNC9	0.895595	0
HNC10	0.219933	0.475724
HNC11	0.378449	0.077983
HNC12	58.7191	0.351836
HNC13	0.143759	7.03199
HNC14	0.196971	0.009455
HNC15	0.082747	80.0857
HNC16	0.243609	0.371589
HNC17	0.023378	0.014386
HNC18	50.9899	0
HNC19	1.04375	0.018602
HNC20	2.87738	0
HNC21	0.152104	0.009709
HNC22	19.2438	0
HNC23	1.68978	0
HNC24	8.17196	0
HNC25	32.0437	0
HNC26	1.47825	0
HNC27	0.848404	0.050625
HNC28	0.655931	0
HNC29	0	0
HNC30	12.468	0.527292
HNC31	0.060089	0.052578
HNC32	0.687228	0
HNC33	1.27669	0
HNC34	0.483399	1.09582
HNC35	0.509601	1.21141
HNC36	0.187786	0
HNC37	18.0293	0.003334
HNC38	0	0.009789
HNC39	10.4197	0.032642
HNC40	0.029893	0.015733
CCA01	1.27673	13.2218
CCA02	26.4673	9.94759
CCA03	0.082981	0
CCA04	0.223528	0.190878
CCA05	10.6715	0.131375
CCA06	13.4081	2.45295
CCA07	76.2644	0.046452
CCA08	4.82512	0.522551
CCA09	0.025427	0
CCA10	0.042185	0.09735
CCA11	0.255534	3.65127
CCA12	0.180772	1.56943
CCA13	2.25179	0.409546
CCA14	11.1682	34.978
CCA15	15.8737	0.522635
CCA16	0	0
CCA17	0	0
CCA18	0	0
CCA19	0	0.017634
CCA20	0	0.027499
CCA21	0.017479	0.020657
CCA22	0.013056	0.043519
CCA23	0.011397	0
CCA24	0.009948	0.014212
CCA25	0	0.045715
CCA26	0.010796	0.049352
CCA27	0.021371	0.021371
CCA28	0.011982	0
CCA29	1.27673	13.2218
CCA30	26.4673	9.94759
CCA31	0.082981	0
CCA32	55.3582	0
CCA33	7.92325	1.99746
CCA34	0.09159	11.1074
CCA35	13.4288	19.3134
CCA36	0.151709	1.00128
CCA37	0.260136	0
CCA38	0.230372	38.4248
CCA39	0.009445	0
CCA40	2.81356	0
CCA41	0.019747	0.781975
CCA42	0.020538	0.009479
CCA43	7.331	0.123648
CCA44	38.5866	0.039828
CCA45	1.90813	2.97453
CCA46	1.93483	2.41283
Genus	g__Bifidobacterium	g__Klebsiella
HNC1	0	0.209531
HNC2	2.54768	0.00738
HNC3	24.3374	0.071319
HNC4	5.70253	0.223398
HNC5	5.40365	0.241854
HNC6	35.6778	0
HNC7	0.487186	1.35329
HNC8	1.39777	0.063461
HNC9	0.895595	0
HNC10	0.219933	0.475724
HNC11	0.378449	0.077983
HNC12	58.7191	0.351836
HNC13	0.143759	7.03199
HNC14	0.196971	0.009455
HNC15	0.082747	80.0857
HNC16	0.243609	0.371589
HNC17	0.023378	0.014386
HNC18	50.9899	0
HNC19	1.04375	0.018602
HNC20	2.87738	0
HNC21	0.152104	0.009709
HNC22	19.2438	0
HNC23	1.68978	0
HNC24	8.17196	0
HNC25	32.0437	0
HNC26	1.47825	0
HNC27	0.848404	0.050625
HNC28	0.655931	0
HNC29	0	0
HNC30	12.468	0.527292
HNC31	0.060089	0.052578
HNC32	0.687228	0
HNC33	1.27669	0
HNC34	0.483399	1.09582
HNC35	0.509601	1.21141
HNC36	0.187786	0
HNC37	18.0293	0.003334
HNC38	0	0.009789
HNC39	10.4197	0.032642
HNC40	0.029893	0.015733
HCC1	5.86341	0.086839
HCC2	0.202889	0.939201
HCC3	0.508883	0.714569
HCC4	16.5747	6.48964
HCC5	0.691475	0.167572
HCC6	0.394155	46.7707
HCC7	3.95099	0.858188
HCC8	1.09126	0.129345
HCC9	58.4268	0.102496
HCC10	0.236555	0.155707
HCC11	0.313774	0.16484
HCC12	0.164575	7.48814
HCC13	0.757939	0.160869
HCC14	55.119	0.195631
HCC15	8.92854	1.43337
HCC16	1.95544	0.127529
HCC17	55.6094	0.009526
HCC18	3.65975	0.052619
HCC19	8.40899	0.004351
HCC20	17.7812	0.094611
HCC21	10.9841	0.134944
HCC22	10.309	0.125857
HCC23	1.27143	0.068462
HCC24	10.7348	5.12471
HCC25	5.55398	0.080595
HCC26	72.0671	0.117592
HCC27	3.27253	1.41185
HCC28	87.4327	0.058763
HCC29	11.8184	0.157423
HCC30	11.2831	0.083548
HCC31	44.9836	0.094885
HCC32	0.276648	0.588554
HCC33	0.023613	0
HCC34	4.14929	0.138985
HCC35	0.120409	20.3477
HCC36	31.1975	0.088398
HCC37	39.4727	0.153295
HCC38	15.375	0.09554
HCC39	32.1944	0.034422
HCC40	1.12742	0.533882
HCC41	14.1322	1.36183
HCC42	18.3356	8.05409
HCC43	0.567342	1.4539
HCC44	4.42511	0.177418
HCC45	2.13916	48.0316
HCC46	4.38598	6.43961
HCC47	7.52113	3.05498
HCC48	5.42806	0.271327
HCC49	1.68969	0.104933
HCC50	0.605892	2.4174
HCC51	3.74262	0.10096
HCC52	69.8743	0.112751
HCC53	3.43494	1.6582
HCC54	27.1285	13.2408
HCC55	0.500592	0.178403
HCC56	0.292987	0.070429
HCC57	0.700523	11.5771
HCC58	9.42685	0.461361
HCC59	0.013045	0.043483
HCC60	0.072589	1.33148
HCC61	23.5608	0.084893
HCC62	0.004078	0
HCC63	0.11504	0.23008
HCC64	0.009919	7.31998
HCC65	4.34783	0.357321
HCC66	2.71615	1.24187
HCC67	1.06253	4.28129
HCC68	0.265611	0.145826
HCC69	1.36508	14.5549
HCC70	1.69274	2.64201
HCC71	0.009509	1.55948
HCC72	1.11082	2.20188
HCC73	1.1464	58.8182
HCC74	3.34714	1.23677
HCC75	1.79576	0.255181
HCC76	12.0339	2.18358
HCC77	0	0.022923
HCC78	0.29156	7.00265
HCC79	0.058187	1.23356
HCC80	4.00111	12.234
HCC81	2.26467	40.4445
HCC82	28.8814	0.123585
HCC83	0.063534	4.05557
HCC84	0.386135	1.05228
HCC85	0	0.031719
HCC86	0.907731	0.152163
HCC87	2.85142	0.825467
HCC88	0.21978	0.040889
HCC89	17.4441	4.14254
HCC90	0.473719	0.09052
HCC91	0.118525	1.88393
HCC92	0.023143	11.6784
HCC93	0.418862	0.505225
HCC94	0.039849	0.042062
HCC95	13.8818	0.158548
HCC96	1.6505	1.44117
HCC97	23.5577	0.198704
HCC98	0.099549	1.6326
HCC99	6.10258	10.6969
HCC100	0.92373	0.217676
HCC101	0.013298	0.4322
HCC102	0.008175	0.479616
HCC103	21.7712	0.174674
HCC104	0.04221	0.096834
HCC105	0.024668	0.093739
HCC106	7.03504	0.116482
HCC107	2.68315	3.65033
HCC108	6.14485	0.039943
HCC109	0.207102	21.6725
HCC110	0.404816	0.929305
HCC111	6.87297	2.47566
HCC112	2.5442	0.382657
HCC113	0	2.74714
HCC114	2.75298	0
HCC115	0.009471	0.077351
HCC116	0.069055	11.4334
HCC117	0.021156	0.687581
HCC118	0.605793	0.16969
HCC119	0.127315	0.021495
HCC120	0.099089	20.9565
HCC121	4.81286	0.031051
HCC122	57.9194	0.020345
HCC123	2.25309	0.025662
HCC124	1.35821	0.115448
HCC125	0.194757	0.017184
HCC126	0.02035	0.24217
HCC127	1.03663	0
HCC128	0.782179	0.23197
HCC129	1.59163	1.30839
HCC130	2.58515	2.36485
HCC131	0.951307	0
HCC132	0.356727	0.026707
HCC133	0.116912	0
HCC134	3.89121	0
HCC135	0.29981	3.49905
HCC136	2.07322	0.111717
HCC137	0	24.2986
HCC138	2.34768	4.58225
HCC139	0.161074	0.012081
HCC140	54.9915	0.169253
HCC141	1.03963	0.518306
HCC142	11.4905	0.093187
HCC143	0.025662	0.027373
CCA01	1.27673	13.2218
CCA02	26.4673	9.94759
CCA03	0.082981	0
CCA04	0.223528	0.190878
CCA05	10.6715	0.131375
CCA06	13.4081	2.45295
CCA07	76.2644	0.046452
CCA08	4.82512	0.522551
CCA09	0.025427	0
CCA10	0.042185	0.09735
CCA11	0.255534	3.65127
CCA12	0.180772	1.56943
CCA13	2.25179	0.409546
CCA14	11.1682	34.978
CCA15	15.8737	0.522635
CCA16	0	0
CCA17	0	0
CCA18	0	0
CCA19	0	0.017634
CCA20	0	0.027499
CCA21	0.017479	0.020657
CCA22	0.013056	0.043519
CCA23	0.011397	0
CCA24	0.009948	0.014212
CCA25	0	0.045715
CCA26	0.010796	0.049352
CCA27	0.021371	0.021371
CCA28	0.011982	0
CCA29	1.27673	13.2218
CCA30	26.4673	9.94759
CCA31	0.082981	0
CCA32	55.3582	0
CCA33	7.92325	1.99746
CCA34	0.09159	11.1074
CCA35	13.4288	19.3134
CCA36	0.151709	1.00128
CCA37	0.260136	0
CCA38	0.230372	38.4248
CCA39	0.009445	0
CCA40	2.81356	0
CCA41	0.019747	0.781975
CCA42	0.020538	0.009479
CCA43	7.331	0.123648
CCA44	38.5866	0.039828
CCA45	1.90813	2.97453
CCA46	1.93483	2.41283
Genus	g__Bifidobacterium	g__Klebsiella
HNC1	0	0.209531
HNC2	2.54768	0.00738
HNC3	24.3374	0.071319
HNC4	5.70253	0.223398
HNC5	5.40365	0.241854
HNC6	35.6778	0
HNC7	0.487186	1.35329
HNC8	1.39777	0.063461
HNC9	0.895595	0
HNC10	0.219933	0.475724
HNC11	0.378449	0.077983
HNC12	58.7191	0.351836
HNC13	0.143759	7.03199
HNC14	0.196971	0.009455
HNC15	0.082747	80.0857
HNC16	0.243609	0.371589
HNC17	0.023378	0.014386
HNC18	50.9899	0
HNC19	1.04375	0.018602
HNC20	2.87738	0
HNC21	0.152104	0.009709
HNC22	19.2438	0
HNC23	1.68978	0
HNC24	8.17196	0
HNC25	32.0437	0
HNC26	1.47825	0
HNC27	0.848404	0.050625
HNC28	0.655931	0
HNC29	0	0
HNC30	12.468	0.527292
HNC31	0.060089	0.052578
HNC32	0.687228	0
HNC33	1.27669	0
HNC34	0.483399	1.09582
HNC35	0.509601	1.21141
HNC36	0.187786	0
HNC37	18.0293	0.003334
HNC38	0	0.009789
HNC39	10.4197	0.032642
HNC40	0.029893	0.015733
HCC1	5.86341	0.086839
HCC2	0.202889	0.939201
HCC3	0.508883	0.714569
HCC4	16.5747	6.48964
HCC5	0.691475	0.167572
HCC6	0.394155	46.7707
HCC7	3.95099	0.858188
HCC8	1.09126	0.129345
HCC9	58.4268	0.102496
HCC10	0.236555	0.155707
HCC11	0.313774	0.16484
HCC12	0.164575	7.48814
HCC13	0.757939	0.160869
HCC14	55.119	0.195631
HCC15	8.92854	1.43337
HCC16	1.95544	0.127529
HCC17	55.6094	0.009526
HCC18	3.65975	0.052619
HCC19	8.40899	0.004351
HCC20	17.7812	0.094611
HCC21	10.9841	0.134944
HCC22	10.309	0.125857
HCC23	1.27143	0.068462
HCC24	10.7348	5.12471
HCC25	5.55398	0.080595
HCC26	72.0671	0.117592
HCC27	3.27253	1.41185
HCC28	87.4327	0.058763
HCC29	11.8184	0.157423
HCC30	11.2831	0.083548
HCC31	44.9836	0.094885
HCC32	0.276648	0.588554
HCC33	0.023613	0
HCC34	4.14929	0.138985
HCC35	0.120409	20.3477
HCC36	31.1975	0.088398
HCC37	39.4727	0.153295
HCC38	15.375	0.09554
HCC39	32.1944	0.034422
HCC40	1.12742	0.533882
HCC41	14.1322	1.36183
HCC42	18.3356	8.05409
HCC43	0.567342	1.4539
HCC44	4.42511	0.177418
HCC45	2.13916	48.0316
HCC46	4.38598	6.43961
HCC47	7.52113	3.05498
HCC48	5.42806	0.271327
HCC49	1.68969	0.104933
HCC50	0.605892	2.4174
HCC51	3.74262	0.10096
HCC52	69.8743	0.112751
HCC53	3.43494	1.6582
HCC54	27.1285	13.2408
HCC55	0.500592	0.178403
HCC56	0.292987	0.070429
HCC57	0.700523	11.5771
HCC58	9.42685	0.461361
HCC59	0.013045	0.043483
HCC60	0.072589	1.33148
HCC61	23.5608	0.084893
HCC62	0.004078	0
HCC63	0.11504	0.23008
HCC64	0.009919	7.31998
HCC65	4.34783	0.357321
HCC66	2.71615	1.24187
HCC67	1.06253	4.28129
HCC68	0.265611	0.145826
HCC69	1.36508	14.5549
HCC70	1.69274	2.64201
HCC71	0.009509	1.55948
HCC72	1.11082	2.20188
HCC73	1.1464	58.8182
HCC74	3.34714	1.23677
HCC75	1.79576	0.255181
HCC76	12.0339	2.18358
HCC77	0	0.022923
HCC78	0.29156	7.00265
HCC79	0.058187	1.23356
HCC80	4.00111	12.234
HCC81	2.26467	40.4445
HCC82	28.8814	0.123585
HCC83	0.063534	4.05557
HCC84	0.386135	1.05228
HCC85	0	0.031719
HCC86	0.907731	0.152163
HCC87	2.85142	0.825467
HCC88	0.21978	0.040889
HCC89	17.4441	4.14254
HCC90	0.473719	0.09052
HCC91	0.118525	1.88393
HCC92	0.023143	11.6784
HCC93	0.418862	0.505225
HCC94	0.039849	0.042062
HCC95	13.8818	0.158548
HCC96	1.6505	1.44117
HCC97	23.5577	0.198704
HCC98	0.099549	1.6326
HCC99	6.10258	10.6969
HCC100	0.92373	0.217676
HCC101	0.013298	0.4322
HCC102	0.008175	0.479616
HCC103	21.7712	0.174674
HCC104	0.04221	0.096834
HCC105	0.024668	0.093739
HCC106	7.03504	0.116482
HCC107	2.68315	3.65033
HCC108	6.14485	0.039943
HCC109	0.207102	21.6725
HCC110	0.404816	0.929305
HCC111	6.87297	2.47566
HCC112	2.5442	0.382657
HCC113	0	2.74714
HCC114	2.75298	0
HCC115	0.009471	0.077351
HCC116	0.069055	11.4334
HCC117	0.021156	0.687581
HCC118	0.605793	0.16969
HCC119	0.127315	0.021495
HCC120	0.099089	20.9565
HCC121	4.81286	0.031051
HCC122	57.9194	0.020345
HCC123	2.25309	0.025662
HCC124	1.35821	0.115448
HCC125	0.194757	0.017184
HCC126	0.02035	0.24217
HCC127	1.03663	0
HCC128	0.782179	0.23197
HCC129	1.59163	1.30839
HCC130	2.58515	2.36485
HCC131	0.951307	0
HCC132	0.356727	0.026707
HCC133	0.116912	0
HCC134	3.89121	0
HCC135	0.29981	3.49905
HCC136	2.07322	0.111717
HCC137	0	24.2986
HCC138	2.34768	4.58225
HCC139	0.161074	0.012081
HCC140	54.9915	0.169253
HCC141	1.03963	0.518306
HCC142	11.4905	0.093187
HCC143	0.025662	0.027373
CCA01	1.27673	13.2218
CCA02	26.4673	9.94759
CCA03	0.082981	0
CCA04	0.223528	0.190878
CCA05	10.6715	0.131375
CCA06	13.4081	2.45295
CCA07	76.2644	0.046452
CCA08	4.82512	0.522551
CCA09	0.025427	0
CCA10	0.042185	0.09735
CCA11	0.255534	3.65127
CCA12	0.180772	1.56943
CCA13	2.25179	0.409546
CCA14	11.1682	34.978
CCA15	15.8737	0.522635
CCA16	0	0
CCA17	0	0
CCA18	0	0
CCA19	0	0.017634
CCA20	0	0.027499
CCA21	0.017479	0.020657
CCA22	0.013056	0.043519
CCA23	0.011397	0
CCA24	0.009948	0.014212
CCA25	0	0.045715
CCA26	0.010796	0.049352
CCA27	0.021371	0.021371
CCA28	0.011982	0
CCA29	1.27673	13.2218
CCA30	26.4673	9.94759
CCA31	0.082981	0
CCA32	55.3582	0
CCA33	7.92325	1.99746
CCA34	0.09159	11.1074
CCA35	13.4288	19.3134
CCA36	0.151709	1.00128
CCA37	0.260136	0
CCA38	0.230372	38.4248
CCA39	0.009445	0
CCA40	2.81356	0
CCA41	0.019747	0.781975
CCA42	0.020538	0.009479
CCA43	7.331	0.123648
CCA44	38.5866	0.039828
CCA45	1.90813	2.97453
CCA46	1.93483	2.41283
Genus	g__Bifidobacterium	g__Klebsiella
HNC1	0	0.209531
HNC2	2.54768	0.00738
HNC3	24.3374	0.071319
HNC4	5.70253	0.223398
HNC5	5.40365	0.241854
HNC6	35.6778	0
HNC7	0.487186	1.35329
HNC8	1.39777	0.063461
HNC9	0.895595	0
HNC10	0.219933	0.475724
HNC11	0.378449	0.077983
HNC12	58.7191	0.351836
HNC13	0.143759	7.03199
HNC14	0.196971	0.009455
HNC15	0.082747	80.0857
HNC16	0.243609	0.371589
HNC17	0.023378	0.014386
HNC18	50.9899	0
HNC19	1.04375	0.018602
HNC20	2.87738	0
HNC21	0.152104	0.009709
HNC22	19.2438	0
HNC23	1.68978	0
HNC24	8.17196	0
HNC25	32.0437	0
HNC26	1.47825	0
HNC27	0.848404	0.050625
HNC28	0.655931	0
HNC29	0	0
HNC30	12.468	0.527292
HNC31	0.060089	0.052578
HNC32	0.687228	0
HNC33	1.27669	0
HNC34	0.483399	1.09582
HNC35	0.509601	1.21141
HNC36	0.187786	0
HNC37	18.0293	0.003334
HNC38	0	0.009789
HNC39	10.4197	0.032642
HNC40	0.029893	0.015733
HCC1	5.86341	0.086839
HCC2	0.202889	0.939201
HCC3	0.508883	0.714569
HCC4	16.5747	6.48964
HCC5	0.691475	0.167572
HCC6	0.394155	46.7707
HCC7	3.95099	0.858188
HCC8	1.09126	0.129345
HCC9	58.4268	0.102496
HCC10	0.236555	0.155707
HCC11	0.313774	0.16484
HCC12	0.164575	7.48814
HCC13	0.757939	0.160869
HCC14	55.119	0.195631
HCC15	8.92854	1.43337
HCC16	1.95544	0.127529
HCC17	55.6094	0.009526
HCC18	3.65975	0.052619
HCC19	8.40899	0.004351
HCC20	17.7812	0.094611
HCC21	10.9841	0.134944
HCC22	10.309	0.125857
HCC23	1.27143	0.068462
HCC24	10.7348	5.12471
HCC25	5.55398	0.080595
HCC26	72.0671	0.117592
HCC27	3.27253	1.41185
HCC28	87.4327	0.058763
HCC29	11.8184	0.157423
HCC30	11.2831	0.083548
HCC31	44.9836	0.094885
HCC32	0.276648	0.588554
HCC33	0.023613	0
HCC34	4.14929	0.138985
HCC35	0.120409	20.3477
HCC36	31.1975	0.088398
HCC37	39.4727	0.153295
HCC38	15.375	0.09554
HCC39	32.1944	0.034422
HCC40	1.12742	0.533882
HCC41	14.1322	1.36183
HCC42	18.3356	8.05409
HCC43	0.567342	1.4539
HCC44	4.42511	0.177418
HCC45	2.13916	48.0316
HCC46	4.38598	6.43961
HCC47	7.52113	3.05498
HCC48	5.42806	0.271327
HCC49	1.68969	0.104933
HCC50	0.605892	2.4174
HCC51	3.74262	0.10096
HCC52	69.8743	0.112751
HCC53	3.43494	1.6582
HCC54	27.1285	13.2408
HCC55	0.500592	0.178403
HCC56	0.292987	0.070429
HCC57	0.700523	11.5771
HCC58	9.42685	0.461361
HCC59	0.013045	0.043483
HCC60	0.072589	1.33148
HCC61	23.5608	0.084893
HCC62	0.004078	0
HCC63	0.11504	0.23008
HCC64	0.009919	7.31998
HCC65	4.34783	0.357321
HCC66	2.71615	1.24187
HCC67	1.06253	4.28129
HCC68	0.265611	0.145826
HCC69	1.36508	14.5549
HCC70	1.69274	2.64201
HCC71	0.009509	1.55948
HCC72	1.11082	2.20188
HCC73	1.1464	58.8182
HCC74	3.34714	1.23677
HCC75	1.79576	0.255181
HCC76	12.0339	2.18358
HCC77	0	0.022923
HCC78	0.29156	7.00265
HCC79	0.058187	1.23356
HCC80	4.00111	12.234
HCC81	2.26467	40.4445
HCC82	28.8814	0.123585
HCC83	0.063534	4.05557
HCC84	0.386135	1.05228
HCC85	0	0.031719
HCC86	0.907731	0.152163
HCC87	2.85142	0.825467
HCC88	0.21978	0.040889
HCC89	17.4441	4.14254
HCC90	0.473719	0.09052
HCC91	0.118525	1.88393
HCC92	0.023143	11.6784
HCC93	0.418862	0.505225
HCC94	0.039849	0.042062
HCC95	13.8818	0.158548
HCC96	1.6505	1.44117
HCC97	23.5577	0.198704
HCC98	0.099549	1.6326
HCC99	6.10258	10.6969
HCC100	0.92373	0.217676
HCC101	0.013298	0.4322
HCC102	0.008175	0.479616
HCC103	21.7712	0.174674
HCC104	0.04221	0.096834
HCC105	0.024668	0.093739
HCC106	7.03504	0.116482
HCC107	2.68315	3.65033
HCC108	6.14485	0.039943
HCC109	0.207102	21.6725
HCC110	0.404816	0.929305
HCC111	6.87297	2.47566
HCC112	2.5442	0.382657
HCC113	0	2.74714
HCC114	2.75298	0
HCC115	0.009471	0.077351
HCC116	0.069055	11.4334
HCC117	0.021156	0.687581
HCC118	0.605793	0.16969
HCC119	0.127315	0.021495
HCC120	0.099089	20.9565
HCC121	4.81286	0.031051
HCC122	57.9194	0.020345
HCC123	2.25309	0.025662
HCC124	1.35821	0.115448
HCC125	0.194757	0.017184
HCC126	0.02035	0.24217
HCC127	1.03663	0
HCC128	0.782179	0.23197
HCC129	1.59163	1.30839
HCC130	2.58515	2.36485
HCC131	0.951307	0
HCC132	0.356727	0.026707
HCC133	0.116912	0
HCC134	3.89121	0
HCC135	0.29981	3.49905
HCC136	2.07322	0.111717
HCC137	0	24.2986
HCC138	2.34768	4.58225
HCC139	0.161074	0.012081
HCC140	54.9915	0.169253
HCC141	1.03963	0.518306
HCC142	11.4905	0.093187
HCC143	0.025662	0.027373
CCA01	1.27673	13.2218
CCA02	26.4673	9.94759
CCA03	0.082981	0
CCA04	0.223528	0.190878
CCA05	10.6715	0.131375
CCA06	13.4081	2.45295
CCA07	76.2644	0.046452
CCA08	4.82512	0.522551
CCA09	0.025427	0
CCA10	0.042185	0.09735
CCA11	0.255534	3.65127
CCA12	0.180772	1.56943
CCA13	2.25179	0.409546
CCA14	11.1682	34.978
CCA15	15.8737	0.522635
CCA16	0	0
CCA17	0	0
CCA18	0	0
CCA19	0	0.017634
CCA20	0	0.027499
CCA21	0.017479	0.020657
CCA22	0.013056	0.043519
CCA23	0.011397	0
CCA24	0.009948	0.014212
CCA25	0	0.045715
CCA26	0.010796	0.049352
CCA27	0.021371	0.021371
CCA28	0.011982	0
CCA29	1.27673	13.2218
CCA30	26.4673	9.94759
CCA31	0.082981	0
CCA32	55.3582	0
CCA33	7.92325	1.99746
CCA34	0.09159	11.1074
CCA35	13.4288	19.3134
CCA36	0.151709	1.00128
CCA37	0.260136	0
CCA38	0.230372	38.4248
CCA39	0.009445	0
CCA40	2.81356	0
CCA41	0.019747	0.781975
CCA42	0.020538	0.009479
CCA43	7.331	0.123648
CCA44	38.5866	0.039828
CCA45	1.90813	2.97453
CCA46	1.93483	2.41283
Genus	g__Bifidobacterium	g__Klebsiella
HNC1	0	0.209531
HNC2	2.54768	0.00738
HNC3	24.3374	0.071319
HNC4	5.70253	0.223398
HNC5	5.40365	0.241854
HNC6	35.6778	0
HNC7	0.487186	1.35329
HNC8	1.39777	0.063461
HNC9	0.895595	0
HNC10	0.219933	0.475724
HNC11	0.378449	0.077983
HNC12	58.7191	0.351836
HNC13	0.143759	7.03199
HNC14	0.196971	0.009455
HNC15	0.082747	80.0857
HNC16	0.243609	0.371589
HNC17	0.023378	0.014386
HNC18	50.9899	0
HNC19	1.04375	0.018602
HNC20	2.87738	0
HNC21	0.152104	0.009709
HNC22	19.2438	0
HNC23	1.68978	0
HNC24	8.17196	0
HNC25	32.0437	0
HNC26	1.47825	0
HNC27	0.848404	0.050625
HNC28	0.655931	0
HNC29	0	0
HNC30	12.468	0.527292
HNC31	0.060089	0.052578
HNC32	0.687228	0
HNC33	1.27669	0
HNC34	0.483399	1.09582
HNC35	0.509601	1.21141
HNC36	0.187786	0
HNC37	18.0293	0.003334
HNC38	0	0.009789
HNC39	10.4197	0.032642
HNC40	0.029893	0.015733
HCC1	5.86341	0.086839
HCC2	0.202889	0.939201
HCC3	0.508883	0.714569
HCC4	16.5747	6.48964
HCC5	0.691475	0.167572
HCC6	0.394155	46.7707
HCC7	3.95099	0.858188
HCC8	1.09126	0.129345
HCC9	58.4268	0.102496
HCC10	0.236555	0.155707
HCC11	0.313774	0.16484
HCC12	0.164575	7.48814
HCC13	0.757939	0.160869
HCC14	55.119	0.195631
HCC15	8.92854	1.43337
HCC16	1.95544	0.127529
HCC17	55.6094	0.009526
HCC18	3.65975	0.052619
HCC19	8.40899	0.004351
HCC20	17.7812	0.094611
HCC21	10.9841	0.134944
HCC22	10.309	0.125857
HCC23	1.27143	0.068462
HCC24	10.7348	5.12471
HCC25	5.55398	0.080595
HCC26	72.0671	0.117592
HCC27	3.27253	1.41185
HCC28	87.4327	0.058763
HCC29	11.8184	0.157423
HCC30	11.2831	0.083548
HCC31	44.9836	0.094885
HCC32	0.276648	0.588554
HCC33	0.023613	0
HCC34	4.14929	0.138985
HCC35	0.120409	20.3477
HCC36	31.1975	0.088398
HCC37	39.4727	0.153295
HCC38	15.375	0.09554
HCC39	32.1944	0.034422
HCC40	1.12742	0.533882
HCC41	14.1322	1.36183
HCC42	18.3356	8.05409
HCC43	0.567342	1.4539
HCC44	4.42511	0.177418
HCC45	2.13916	48.0316
HCC46	4.38598	6.43961
HCC47	7.52113	3.05498
HCC48	5.42806	0.271327
HCC49	1.68969	0.104933
HCC50	0.605892	2.4174
HCC51	3.74262	0.10096
HCC52	69.8743	0.112751
HCC53	3.43494	1.6582
HCC54	27.1285	13.2408
HCC55	0.500592	0.178403
HCC56	0.292987	0.070429
HCC57	0.700523	11.5771
HCC58	9.42685	0.461361
HCC59	0.013045	0.043483
HCC60	0.072589	1.33148
HCC61	23.5608	0.084893
HCC62	0.004078	0
HCC63	0.11504	0.23008
HCC64	0.009919	7.31998
HCC65	4.34783	0.357321
HCC66	2.71615	1.24187
HCC67	1.06253	4.28129
HCC68	0.265611	0.145826
HCC69	1.36508	14.5549
HCC70	1.69274	2.64201
HCC71	0.009509	1.55948
HCC72	1.11082	2.20188
HCC73	1.1464	58.8182
HCC74	3.34714	1.23677
HCC75	1.79576	0.255181
HCC76	12.0339	2.18358
HCC77	0	0.022923
HCC78	0.29156	7.00265
HCC79	0.058187	1.23356
HCC80	4.00111	12.234
HCC81	2.26467	40.4445
HCC82	28.8814	0.123585
HCC83	0.063534	4.05557
HCC84	0.386135	1.05228
HCC85	0	0.031719
HCC86	0.907731	0.152163
HCC87	2.85142	0.825467
HCC88	0.21978	0.040889
HCC89	17.4441	4.14254
HCC90	0.473719	0.09052
HCC91	0.118525	1.88393
HCC92	0.023143	11.6784
HCC93	0.418862	0.505225
HCC94	0.039849	0.042062
HCC95	13.8818	0.158548
HCC96	1.6505	1.44117
HCC97	23.5577	0.198704
HCC98	0.099549	1.6326
HCC99	6.10258	10.6969
HCC100	0.92373	0.217676
HCC101	0.013298	0.4322
HCC102	0.008175	0.479616
HCC103	21.7712	0.174674
HCC104	0.04221	0.096834
HCC105	0.024668	0.093739
HCC106	7.03504	0.116482
HCC107	2.68315	3.65033
HCC108	6.14485	0.039943
HCC109	0.207102	21.6725
HCC110	0.404816	0.929305
HCC111	6.87297	2.47566
HCC112	2.5442	0.382657
HCC113	0	2.74714
HCC114	2.75298	0
HCC115	0.009471	0.077351
HCC116	0.069055	11.4334
HCC117	0.021156	0.687581
HCC118	0.605793	0.16969
HCC119	0.127315	0.021495
HCC120	0.099089	20.9565
HCC121	4.81286	0.031051
HCC122	57.9194	0.020345
HCC123	2.25309	0.025662
HCC124	1.35821	0.115448
HCC125	0.194757	0.017184
HCC126	0.02035	0.24217
HCC127	1.03663	0
HCC128	0.782179	0.23197
HCC129	1.59163	1.30839
HCC130	2.58515	2.36485
HCC131	0.951307	0
HCC132	0.356727	0.026707
HCC133	0.116912	0
HCC134	3.89121	0
HCC135	0.29981	3.49905
HCC136	2.07322	0.111717
HCC137	0	24.2986
HCC138	2.34768	4.58225
HCC139	0.161074	0.012081
HCC140	54.9915	0.169253
HCC141	1.03963	0.518306
HCC142	11.4905	0.093187
HCC143	0.025662	0.027373
CCA01	1.27673	13.2218
CCA02	26.4673	9.94759
CCA03	0.082981	0
CCA04	0.223528	0.190878
CCA05	10.6715	0.131375
CCA06	13.4081	2.45295
CCA07	76.2644	0.046452
CCA08	4.82512	0.522551
CCA09	0.025427	0
CCA10	0.042185	0.09735
CCA11	0.255534	3.65127
CCA12	0.180772	1.56943
CCA13	2.25179	0.409546
CCA14	11.1682	34.978
CCA15	15.8737	0.522635
CCA16	0	0
CCA17	0	0
CCA18	0	0
CCA19	0	0.017634
CCA20	0	0.027499
CCA21	0.017479	0.020657
CCA22	0.013056	0.043519
CCA23	0.011397	0
CCA24	0.009948	0.014212
CCA25	0	0.045715
CCA26	0.010796	0.049352
CCA27	0.021371	0.021371
CCA28	0.011982	0
CCA29	1.27673	13.2218
CCA30	26.4673	9.94759
CCA31	0.082981	0
CCA32	55.3582	0
CCA33	7.92325	1.99746
CCA34	0.09159	11.1074
CCA35	13.4288	19.3134
CCA36	0.151709	1.00128
CCA37	0.260136	0
CCA38	0.230372	38.4248
CCA39	0.009445	0
CCA40	2.81356	0
CCA41	0.019747	0.781975
CCA42	0.020538	0.009479
CCA43	7.331	0.123648
CCA44	38.5866	0.039828
CCA45	1.90813	2.97453
CCA46	1.93483	2.41283
Genus	g__Bifidobacterium	g__Klebsiella
HNC1	0	0.209531
HNC2	2.54768	0.00738
HNC3	24.3374	0.071319
HNC4	5.70253	0.223398
HNC5	5.40365	0.241854
HNC6	35.6778	0
HNC7	0.487186	1.35329
HNC8	1.39777	0.063461
HNC9	0.895595	0
HNC10	0.219933	0.475724
HNC11	0.378449	0.077983
HNC12	58.7191	0.351836
HNC13	0.143759	7.03199
HNC14	0.196971	0.009455
HNC15	0.082747	80.0857
HNC16	0.243609	0.371589
HNC17	0.023378	0.014386
HNC18	50.9899	0
HNC19	1.04375	0.018602
HNC20	2.87738	0
HNC21	0.152104	0.009709
HNC22	19.2438	0
HNC23	1.68978	0
HNC24	8.17196	0
HNC25	32.0437	0
HNC26	1.47825	0
HNC27	0.848404	0.050625
HNC28	0.655931	0
HNC29	0	0
HNC30	12.468	0.527292
HNC31	0.060089	0.052578
HNC32	0.687228	0
HNC33	1.27669	0
HNC34	0.483399	1.09582
HNC35	0.509601	1.21141
HNC36	0.187786	0
HNC37	18.0293	0.003334
HNC38	0	0.009789
HNC39	10.4197	0.032642
HNC40	0.029893	0.015733
HCC1	5.86341	0.086839
HCC2	0.202889	0.939201
HCC3	0.508883	0.714569
HCC4	16.5747	6.48964
HCC5	0.691475	0.167572
HCC6	0.394155	46.7707
HCC7	3.95099	0.858188
HCC8	1.09126	0.129345
HCC9	58.4268	0.102496
HCC10	0.236555	0.155707
HCC11	0.313774	0.16484
HCC12	0.164575	7.48814
HCC13	0.757939	0.160869
HCC14	55.119	0.195631
HCC15	8.92854	1.43337
HCC16	1.95544	0.127529
HCC17	55.6094	0.009526
HCC18	3.65975	0.052619
HCC19	8.40899	0.004351
HCC20	17.7812	0.094611
HCC21	10.9841	0.134944
HCC22	10.309	0.125857
HCC23	1.27143	0.068462
HCC24	10.7348	5.12471
HCC25	5.55398	0.080595
HCC26	72.0671	0.117592
HCC27	3.27253	1.41185
HCC28	87.4327	0.058763
HCC29	11.8184	0.157423
HCC30	11.2831	0.083548
HCC31	44.9836	0.094885
HCC32	0.276648	0.588554
HCC33	0.023613	0
HCC34	4.14929	0.138985
HCC35	0.120409	20.3477
HCC36	31.1975	0.088398
HCC37	39.4727	0.153295
HCC38	15.375	0.09554
HCC39	32.1944	0.034422
HCC40	1.12742	0.533882
HCC41	14.1322	1.36183
HCC42	18.3356	8.05409
HCC43	0.567342	1.4539
HCC44	4.42511	0.177418
HCC45	2.13916	48.0316
HCC46	4.38598	6.43961
HCC47	7.52113	3.05498
HCC48	5.42806	0.271327
HCC49	1.68969	0.104933
HCC50	0.605892	2.4174
HCC51	3.74262	0.10096
HCC52	69.8743	0.112751
HCC53	3.43494	1.6582
HCC54	27.1285	13.2408
HCC55	0.500592	0.178403
HCC56	0.292987	0.070429
HCC57	0.700523	11.5771
HCC58	9.42685	0.461361
HCC59	0.013045	0.043483
HCC60	0.072589	1.33148
HCC61	23.5608	0.084893
HCC62	0.004078	0
HCC63	0.11504	0.23008
HCC64	0.009919	7.31998
HCC65	4.34783	0.357321
HCC66	2.71615	1.24187
HCC67	1.06253	4.28129
HCC68	0.265611	0.145826
HCC69	1.36508	14.5549
HCC70	1.69274	2.64201
HCC71	0.009509	1.55948
HCC72	1.11082	2.20188
HCC73	1.1464	58.8182
HCC74	3.34714	1.23677
HCC75	1.79576	0.255181
HCC76	12.0339	2.18358
HCC77	0	0.022923
HCC78	0.29156	7.00265
HCC79	0.058187	1.23356
HCC80	4.00111	12.234
HCC81	2.26467	40.4445
HCC82	28.8814	0.123585
HCC83	0.063534	4.05557
HCC84	0.386135	1.05228
HCC85	0	0.031719
HCC86	0.907731	0.152163
HCC87	2.85142	0.825467
HCC88	0.21978	0.040889
HCC89	17.4441	4.14254
HCC90	0.473719	0.09052
HCC91	0.118525	1.88393
HCC92	0.023143	11.6784
HCC93	0.418862	0.505225
HCC94	0.039849	0.042062
HCC95	13.8818	0.158548
HCC96	1.6505	1.44117
HCC97	23.5577	0.198704
HCC98	0.099549	1.6326
HCC99	6.10258	10.6969
HCC100	0.92373	0.217676
HCC101	0.013298	0.4322
HCC102	0.008175	0.479616
HCC103	21.7712	0.174674
HCC104	0.04221	0.096834
HCC105	0.024668	0.093739
HCC106	7.03504	0.116482
HCC107	2.68315	3.65033
HCC108	6.14485	0.039943
HCC109	0.207102	21.6725
HCC110	0.404816	0.929305
HCC111	6.87297	2.47566
HCC112	2.5442	0.382657
HCC113	0	2.74714
HCC114	2.75298	0
HCC115	0.009471	0.077351
HCC116	0.069055	11.4334
HCC117	0.021156	0.687581
HCC118	0.605793	0.16969
HCC119	0.127315	0.021495
HCC120	0.099089	20.9565
HCC121	4.81286	0.031051
HCC122	57.9194	0.020345
HCC123	2.25309	0.025662
HCC124	1.35821	0.115448
HCC125	0.194757	0.017184
HCC126	0.02035	0.24217
HCC127	1.03663	0
HCC128	0.782179	0.23197
HCC129	1.59163	1.30839
HCC130	2.58515	2.36485
HCC131	0.951307	0
HCC132	0.356727	0.026707
HCC133	0.116912	0
HCC134	3.89121	0
HCC135	0.29981	3.49905
HCC136	2.07322	0.111717
HCC137	0	24.2986
HCC138	2.34768	4.58225
HCC139	0.161074	0.012081
HCC140	54.9915	0.169253
HCC141	1.03963	0.518306
HCC142	11.4905	0.093187
HCC143	0.025662	0.027373
CCA01	1.27673	13.2218
CCA02	26.4673	9.94759
CCA03	0.082981	0
CCA04	0.223528	0.190878
CCA05	10.6715	0.131375
CCA06	13.4081	2.45295
CCA07	76.2644	0.046452
CCA08	4.82512	0.522551
CCA09	0.025427	0
CCA10	0.042185	0.09735
CCA11	0.255534	3.65127
CCA12	0.180772	1.56943
CCA13	2.25179	0.409546
CCA14	11.1682	34.978
CCA15	15.8737	0.522635
CCA16	0	0
CCA17	0	0
CCA18	0	0
CCA19	0	0.017634
CCA20	0	0.027499
CCA21	0.017479	0.020657
CCA22	0.013056	0.043519
CCA23	0.011397	0
CCA24	0.009948	0.014212
CCA25	0	0.045715
CCA26	0.010796	0.049352
CCA27	0.021371	0.021371
CCA28	0.011982	0
CCA29	1.27673	13.2218
CCA30	26.4673	9.94759
CCA31	0.082981	0
CCA32	55.3582	0
CCA33	7.92325	1.99746
CCA34	0.09159	11.1074
CCA35	13.4288	19.3134
CCA36	0.151709	1.00128
CCA37	0.260136	0
CCA38	0.230372	38.4248
CCA39	0.009445	0
CCA40	2.81356	0
CCA41	0.019747	0.781975
CCA42	0.020538	0.009479
CCA43	7.331	0.123648
CCA44	38.5866	0.039828
CCA45	1.90813	2.97453
CCA46	1.93483	2.41283
Genus	g__Bifidobacterium	g__Klebsiella
HNC1	0	0.209531
HNC2	2.54768	0.00738
HNC3	24.3374	0.071319
HNC4	5.70253	0.223398
HNC5	5.40365	0.241854
HNC6	35.6778	0
HNC7	0.487186	1.35329
HNC8	1.39777	0.063461
HNC9	0.895595	0
HNC10	0.219933	0.475724
HNC11	0.378449	0.077983
HNC12	58.7191	0.351836
HNC13	0.143759	7.03199
HNC14	0.196971	0.009455
HNC15	0.082747	80.0857
HNC16	0.243609	0.371589
HNC17	0.023378	0.014386
HNC18	50.9899	0
HNC19	1.04375	0.018602
HNC20	2.87738	0
HNC21	0.152104	0.009709
HNC22	19.2438	0
HNC23	1.68978	0
HNC24	8.17196	0
HNC25	32.0437	0
HNC26	1.47825	0
HNC27	0.848404	0.050625
HNC28	0.655931	0
HNC29	0	0
HNC30	12.468	0.527292
HNC31	0.060089	0.052578
HNC32	0.687228	0
HNC33	1.27669	0
HNC34	0.483399	1.09582
HNC35	0.509601	1.21141
HNC36	0.187786	0
HNC37	18.0293	0.003334
HNC38	0	0.009789
HNC39	10.4197	0.032642
HNC40	0.029893	0.015733
HCC1	5.86341	0.086839
HCC2	0.202889	0.939201
HCC3	0.508883	0.714569
HCC4	16.5747	6.48964
HCC5	0.691475	0.167572
HCC6	0.394155	46.7707
HCC7	3.95099	0.858188
HCC8	1.09126	0.129345
HCC9	58.4268	0.102496
HCC10	0.236555	0.155707
HCC11	0.313774	0.16484
HCC12	0.164575	7.48814
HCC13	0.757939	0.160869
HCC14	55.119	0.195631
HCC15	8.92854	1.43337
HCC16	1.95544	0.127529
HCC17	55.6094	0.009526
HCC18	3.65975	0.052619
HCC19	8.40899	0.004351
HCC20	17.7812	0.094611
HCC21	10.9841	0.134944
HCC22	10.309	0.125857
HCC23	1.27143	0.068462
HCC24	10.7348	5.12471
HCC25	5.55398	0.080595
HCC26	72.0671	0.117592
HCC27	3.27253	1.41185
HCC28	87.4327	0.058763
HCC29	11.8184	0.157423
HCC30	11.2831	0.083548
HCC31	44.9836	0.094885
HCC32	0.276648	0.588554
HCC33	0.023613	0
HCC34	4.14929	0.138985
HCC35	0.120409	20.3477
HCC36	31.1975	0.088398
HCC37	39.4727	0.153295
HCC38	15.375	0.09554
HCC39	32.1944	0.034422
HCC40	1.12742	0.533882
HCC41	14.1322	1.36183
HCC42	18.3356	8.05409
HCC43	0.567342	1.4539
HCC44	4.42511	0.177418
HCC45	2.13916	48.0316
HCC46	4.38598	6.43961
HCC47	7.52113	3.05498
HCC48	5.42806	0.271327
HCC49	1.68969	0.104933
HCC50	0.605892	2.4174
HCC51	3.74262	0.10096
HCC52	69.8743	0.112751
HCC53	3.43494	1.6582
HCC54	27.1285	13.2408
HCC55	0.500592	0.178403
HCC56	0.292987	0.070429
HCC57	0.700523	11.5771
HCC58	9.42685	0.461361
HCC59	0.013045	0.043483
HCC60	0.072589	1.33148
HCC61	23.5608	0.084893
HCC62	0.004078	0
HCC63	0.11504	0.23008
HCC64	0.009919	7.31998
HCC65	4.34783	0.357321
HCC66	2.71615	1.24187
HCC67	1.06253	4.28129
HCC68	0.265611	0.145826
HCC69	1.36508	14.5549
HCC70	1.69274	2.64201
HCC71	0.009509	1.55948
HCC72	1.11082	2.20188
HCC73	1.1464	58.8182
HCC74	3.34714	1.23677
HCC75	1.79576	0.255181
HCC76	12.0339	2.18358
HCC77	0	0.022923
HCC78	0.29156	7.00265
HCC79	0.058187	1.23356
HCC80	4.00111	12.234
HCC81	2.26467	40.4445
HCC82	28.8814	0.123585
HCC83	0.063534	4.05557
HCC84	0.386135	1.05228
HCC85	0	0.031719
HCC86	0.907731	0.152163
HCC87	2.85142	0.825467
HCC88	0.21978	0.040889
HCC89	17.4441	4.14254
HCC90	0.473719	0.09052
HCC91	0.118525	1.88393
HCC92	0.023143	11.6784
HCC93	0.418862	0.505225
HCC94	0.039849	0.042062
HCC95	13.8818	0.158548
HCC96	1.6505	1.44117
HCC97	23.5577	0.198704
HCC98	0.099549	1.6326
HCC99	6.10258	10.6969
HCC100	0.92373	0.217676
HCC101	0.013298	0.4322
HCC102	0.008175	0.479616
HCC103	21.7712	0.174674
HCC104	0.04221	0.096834
HCC105	0.024668	0.093739
HCC106	7.03504	0.116482
HCC107	2.68315	3.65033
HCC108	6.14485	0.039943
HCC109	0.207102	21.6725
HCC110	0.404816	0.929305
HCC111	6.87297	2.47566
HCC112	2.5442	0.382657
HCC113	0	2.74714
HCC114	2.75298	0
HCC115	0.009471	0.077351
HCC116	0.069055	11.4334
HCC117	0.021156	0.687581
HCC118	0.605793	0.16969
HCC119	0.127315	0.021495
HCC120	0.099089	20.9565
HCC121	4.81286	0.031051
HCC122	57.9194	0.020345
HCC123	2.25309	0.025662
HCC124	1.35821	0.115448
HCC125	0.194757	0.017184
HCC126	0.02035	0.24217
HCC127	1.03663	0
HCC128	0.782179	0.23197
HCC129	1.59163	1.30839
HCC130	2.58515	2.36485
HCC131	0.951307	0
HCC132	0.356727	0.026707
HCC133	0.116912	0
HCC134	3.89121	0
HCC135	0.29981	3.49905
HCC136	2.07322	0.111717
HCC137	0	24.2986
HCC138	2.34768	4.58225
HCC139	0.161074	0.012081
HCC140	54.9915	0.169253
HCC141	1.03963	0.518306
HCC142	11.4905	0.093187
HCC143	0.025662	0.027373
CCA01	1.27673	13.2218
CCA02	26.4673	9.94759
CCA03	0.082981	0
CCA04	0.223528	0.190878
CCA05	10.6715	0.131375
CCA06	13.4081	2.45295
CCA07	76.2644	0.046452
CCA08	4.82512	0.522551
CCA09	0.025427	0
CCA10	0.042185	0.09735
CCA11	0.255534	3.65127
CCA12	0.180772	1.56943
CCA13	2.25179	0.409546
CCA14	11.1682	34.978
CCA15	15.8737	0.522635
CCA16	0	0
CCA17	0	0
CCA18	0	0
CCA19	0	0.017634
CCA20	0	0.027499
CCA21	0.017479	0.020657
CCA22	0.013056	0.043519
CCA23	0.011397	0
CCA24	0.009948	0.014212
CCA25	0	0.045715
CCA26	0.010796	0.049352
CCA27	0.021371	0.021371
CCA28	0.011982	0
CCA29	1.27673	13.2218
CCA30	26.4673	9.94759
CCA31	0.082981	0
CCA32	55.3582	0
CCA33	7.92325	1.99746
CCA34	0.09159	11.1074
CCA35	13.4288	19.3134
CCA36	0.151709	1.00128
CCA37	0.260136	0
CCA38	0.230372	38.4248
CCA39	0.009445	0
CCA40	2.81356	0
CCA41	0.019747	0.781975
CCA42	0.020538	0.009479
CCA43	7.331	0.123648
CCA44	38.5866	0.039828
CCA45	1.90813	2.97453
CCA46	1.93483	2.41283
Genus	g__Bifidobacterium	g__Klebsiella
HNC1	0	0.209531
HNC2	2.54768	0.00738
HNC3	24.3374	0.071319
HNC4	5.70253	0.223398
HNC5	5.40365	0.241854
HNC6	35.6778	0
HNC7	0.487186	1.35329
HNC8	1.39777	0.063461
HNC9	0.895595	0
HNC10	0.219933	0.475724
HNC11	0.378449	0.077983
HNC12	58.7191	0.351836
HNC13	0.143759	7.03199
HNC14	0.196971	0.009455
HNC15	0.082747	80.0857
HNC16	0.243609	0.371589
HNC17	0.023378	0.014386
HNC18	50.9899	0
HNC19	1.04375	0.018602
HNC20	2.87738	0
HNC21	0.152104	0.009709
HNC22	19.2438	0
HNC23	1.68978	0
HNC24	8.17196	0
HNC25	32.0437	0
HNC26	1.47825	0
HNC27	0.848404	0.050625
HNC28	0.655931	0
HNC29	0	0
HNC30	12.468	0.527292
HNC31	0.060089	0.052578
HNC32	0.687228	0
HNC33	1.27669	0
HNC34	0.483399	1.09582
HNC35	0.509601	1.21141
HNC36	0.187786	0
HNC37	18.0293	0.003334
HNC38	0	0.009789
HNC39	10.4197	0.032642
HNC40	0.029893	0.015733
HCC1	5.86341	0.086839
HCC2	0.202889	0.939201
HCC3	0.508883	0.714569
HCC4	16.5747	6.48964
HCC5	0.691475	0.167572
HCC6	0.394155	46.7707
HCC7	3.95099	0.858188
HCC8	1.09126	0.129345
HCC9	58.4268	0.102496
HCC10	0.236555	0.155707
HCC11	0.313774	0.16484
HCC12	0.164575	7.48814
HCC13	0.757939	0.160869
HCC14	55.119	0.195631
HCC15	8.92854	1.43337
HCC16	1.95544	0.127529
HCC17	55.6094	0.009526
HCC18	3.65975	0.052619
HCC19	8.40899	0.004351
HCC20	17.7812	0.094611
HCC21	10.9841	0.134944
HCC22	10.309	0.125857
HCC23	1.27143	0.068462
HCC24	10.7348	5.12471
HCC25	5.55398	0.080595
HCC26	72.0671	0.117592
HCC27	3.27253	1.41185
HCC28	87.4327	0.058763
HCC29	11.8184	0.157423
HCC30	11.2831	0.083548
HCC31	44.9836	0.094885
HCC32	0.276648	0.588554
HCC33	0.023613	0
HCC34	4.14929	0.138985
HCC35	0.120409	20.3477
HCC36	31.1975	0.088398
HCC37	39.4727	0.153295
HCC38	15.375	0.09554
HCC39	32.1944	0.034422
HCC40	1.12742	0.533882
HCC41	14.1322	1.36183
HCC42	18.3356	8.05409
HCC43	0.567342	1.4539
HCC44	4.42511	0.177418
HCC45	2.13916	48.0316
HCC46	4.38598	6.43961
HCC47	7.52113	3.05498
HCC48	5.42806	0.271327
HCC49	1.68969	0.104933
HCC50	0.605892	2.4174
HCC51	3.74262	0.10096
HCC52	69.8743	0.112751
HCC53	3.43494	1.6582
HCC54	27.1285	13.2408
HCC55	0.500592	0.178403
HCC56	0.292987	0.070429
HCC57	0.700523	11.5771
HCC58	9.42685	0.461361
HCC59	0.013045	0.043483
HCC60	0.072589	1.33148
HCC61	23.5608	0.084893
HCC62	0.004078	0
HCC63	0.11504	0.23008
HCC64	0.009919	7.31998
HCC65	4.34783	0.357321
HCC66	2.71615	1.24187
HCC67	1.06253	4.28129
HCC68	0.265611	0.145826
HCC69	1.36508	14.5549
HCC70	1.69274	2.64201
HCC71	0.009509	1.55948
HCC72	1.11082	2.20188
HCC73	1.1464	58.8182
HCC74	3.34714	1.23677
HCC75	1.79576	0.255181
HCC76	12.0339	2.18358
HCC77	0	0.022923
HCC78	0.29156	7.00265
HCC79	0.058187	1.23356
HCC80	4.00111	12.234
HCC81	2.26467	40.4445
HCC82	28.8814	0.123585
HCC83	0.063534	4.05557
HCC84	0.386135	1.05228
HCC85	0	0.031719
HCC86	0.907731	0.152163
HCC87	2.85142	0.825467
HCC88	0.21978	0.040889
HCC89	17.4441	4.14254
HCC90	0.473719	0.09052
HCC91	0.118525	1.88393
HCC92	0.023143	11.6784
HCC93	0.418862	0.505225
HCC94	0.039849	0.042062
HCC95	13.8818	0.158548
HCC96	1.6505	1.44117
HCC97	23.5577	0.198704
HCC98	0.099549	1.6326
HCC99	6.10258	10.6969
HCC100	0.92373	0.217676
HCC101	0.013298	0.4322
HCC102	0.008175	0.479616
HCC103	21.7712	0.174674
HCC104	0.04221	0.096834
HCC105	0.024668	0.093739
HCC106	7.03504	0.116482
HCC107	2.68315	3.65033
HCC108	6.14485	0.039943
HCC109	0.207102	21.6725
HCC110	0.404816	0.929305
HCC111	6.87297	2.47566
HCC112	2.5442	0.382657
HCC113	0	2.74714
HCC114	2.75298	0
HCC115	0.009471	0.077351
HCC116	0.069055	11.4334
HCC117	0.021156	0.687581
HCC118	0.605793	0.16969
HCC119	0.127315	0.021495
HCC120	0.099089	20.9565
HCC121	4.81286	0.031051
HCC122	57.9194	0.020345
HCC123	2.25309	0.025662
HCC124	1.35821	0.115448
HCC125	0.194757	0.017184
HCC126	0.02035	0.24217
HCC127	1.03663	0
HCC128	0.782179	0.23197
HCC129	1.59163	1.30839
HCC130	2.58515	2.36485
HCC131	0.951307	0
HCC132	0.356727	0.026707
HCC133	0.116912	0
HCC134	3.89121	0
HCC135	0.29981	3.49905
HCC136	2.07322	0.111717
HCC137	0	24.2986
HCC138	2.34768	4.58225
HCC139	0.161074	0.012081
HCC140	54.9915	0.169253
HCC141	1.03963	0.518306
HCC142	11.4905	0.093187
HCC143	0.025662	0.027373
CCA01	1.27673	13.2218
CCA02	26.4673	9.94759
CCA03	0.082981	0
CCA04	0.223528	0.190878
CCA05	10.6715	0.131375
CCA06	13.4081	2.45295
CCA07	76.2644	0.046452
CCA08	4.82512	0.522551
CCA09	0.025427	0
CCA10	0.042185	0.09735
CCA11	0.255534	3.65127
CCA12	0.180772	1.56943
CCA13	2.25179	0.409546
CCA14	11.1682	34.978
CCA15	15.8737	0.522635
CCA16	0	0
CCA17	0	0
CCA18	0	0
CCA19	0	0.017634
CCA20	0	0.027499
CCA21	0.017479	0.020657
CCA22	0.013056	0.043519
CCA23	0.011397	0
CCA24	0.009948	0.014212
CCA25	0	0.045715
CCA26	0.010796	0.049352
CCA27	0.021371	0.021371
CCA28	0.011982	0
CCA29	1.27673	13.2218
CCA30	26.4673	9.94759
CCA31	0.082981	0
CCA32	55.3582	0
CCA33	7.92325	1.99746
CCA34	0.09159	11.1074
CCA35	13.4288	19.3134
CCA36	0.151709	1.00128
CCA37	0.260136	0
CCA38	0.230372	38.4248
CCA39	0.009445	0
CCA40	2.81356	0
CCA41	0.019747	0.781975
CCA42	0.020538	0.009479
CCA43	7.331	0.123648
CCA44	38.5866	0.039828
CCA45	1.90813	2.97453
CCA46	1.93483	2.41283
Genus	g__Bifidobacterium	g__Klebsiella
HNC1	0	0.209531
HNC2	2.54768	0.00738
HNC3	24.3374	0.071319
HNC4	5.70253	0.223398
HNC5	5.40365	0.241854
HNC6	35.6778	0
HNC7	0.487186	1.35329
HNC8	1.39777	0.063461
HNC9	0.895595	0
HNC10	0.219933	0.475724
HNC11	0.378449	0.077983
HNC12	58.7191	0.351836
HNC13	0.143759	7.03199
HNC14	0.196971	0.009455
HNC15	0.082747	80.0857
HNC16	0.243609	0.371589
HNC17	0.023378	0.014386
HNC18	50.9899	0
HNC19	1.04375	0.018602
HNC20	2.87738	0
HNC21	0.152104	0.009709
HNC22	19.2438	0
HNC23	1.68978	0
HNC24	8.17196	0
HNC25	32.0437	0
HNC26	1.47825	0
HNC27	0.848404	0.050625
HNC28	0.655931	0
HNC29	0	0
HNC30	12.468	0.527292
HNC31	0.060089	0.052578
HNC32	0.687228	0
HNC33	1.27669	0
HNC34	0.483399	1.09582
HNC35	0.509601	1.21141
HNC36	0.187786	0
HNC37	18.0293	0.003334
HNC38	0	0.009789
HNC39	10.4197	0.032642
HNC40	0.029893	0.015733
HCC1	5.86341	0.086839
HCC2	0.202889	0.939201
HCC3	0.508883	0.714569
HCC4	16.5747	6.48964
HCC5	0.691475	0.167572
HCC6	0.394155	46.7707
HCC7	3.95099	0.858188
HCC8	1.09126	0.129345
HCC9	58.4268	0.102496
HCC10	0.236555	0.155707
HCC11	0.313774	0.16484
HCC12	0.164575	7.48814
HCC13	0.757939	0.160869
HCC14	55.119	0.195631
HCC15	8.92854	1.43337
HCC16	1.95544	0.127529
HCC17	55.6094	0.009526
HCC18	3.65975	0.052619
HCC19	8.40899	0.004351
HCC20	17.7812	0.094611
HCC21	10.9841	0.134944
HCC22	10.309	0.125857
HCC23	1.27143	0.068462
HCC24	10.7348	5.12471
HCC25	5.55398	0.080595
HCC26	72.0671	0.117592
HCC27	3.27253	1.41185
HCC28	87.4327	0.058763
HCC29	11.8184	0.157423
HCC30	11.2831	0.083548
HCC31	44.9836	0.094885
HCC32	0.276648	0.588554
HCC33	0.023613	0
HCC34	4.14929	0.138985
HCC35	0.120409	20.3477
HCC36	31.1975	0.088398
HCC37	39.4727	0.153295
HCC38	15.375	0.09554
HCC39	32.1944	0.034422
HCC40	1.12742	0.533882
HCC41	14.1322	1.36183
HCC42	18.3356	8.05409
HCC43	0.567342	1.4539
HCC44	4.42511	0.177418
HCC45	2.13916	48.0316
HCC46	4.38598	6.43961
HCC47	7.52113	3.05498
HCC48	5.42806	0.271327
HCC49	1.68969	0.104933
HCC50	0.605892	2.4174
HCC51	3.74262	0.10096
HCC52	69.8743	0.112751
HCC53	3.43494	1.6582
HCC54	27.1285	13.2408
HCC55	0.500592	0.178403
HCC56	0.292987	0.070429
HCC57	0.700523	11.5771
HCC58	9.42685	0.461361
HCC59	0.013045	0.043483
HCC60	0.072589	1.33148
HCC61	23.5608	0.084893
HCC62	0.004078	0
HCC63	0.11504	0.23008
HCC64	0.009919	7.31998
HCC65	4.34783	0.357321
HCC66	2.71615	1.24187
HCC67	1.06253	4.28129
HCC68	0.265611	0.145826
HCC69	1.36508	14.5549
HCC70	1.69274	2.64201
HCC71	0.009509	1.55948
HCC72	1.11082	2.20188
HCC73	1.1464	58.8182
HCC74	3.34714	1.23677
HCC75	1.79576	0.255181
HCC76	12.0339	2.18358
HCC77	0	0.022923
HCC78	0.29156	7.00265
HCC79	0.058187	1.23356
HCC80	4.00111	12.234
HCC81	2.26467	40.4445
HCC82	28.8814	0.123585
HCC83	0.063534	4.05557
HCC84	0.386135	1.05228
HCC85	0	0.031719
HCC86	0.907731	0.152163
HCC87	2.85142	0.825467
HCC88	0.21978	0.040889
HCC89	17.4441	4.14254
HCC90	0.473719	0.09052
HCC91	0.118525	1.88393
HCC92	0.023143	11.6784
HCC93	0.418862	0.505225
HCC94	0.039849	0.042062
HCC95	13.8818	0.158548
HCC96	1.6505	1.44117
HCC97	23.5577	0.198704
HCC98	0.099549	1.6326
HCC99	6.10258	10.6969
HCC100	0.92373	0.217676
HCC101	0.013298	0.4322
HCC102	0.008175	0.479616
HCC103	21.7712	0.174674
HCC104	0.04221	0.096834
HCC105	0.024668	0.093739
HCC106	7.03504	0.116482
HCC107	2.68315	3.65033
HCC108	6.14485	0.039943
HCC109	0.207102	21.6725
HCC110	0.404816	0.929305
HCC111	6.87297	2.47566
HCC112	2.5442	0.382657
HCC113	0	2.74714
HCC114	2.75298	0
HCC115	0.009471	0.077351
HCC116	0.069055	11.4334
HCC117	0.021156	0.687581
HCC118	0.605793	0.16969
HCC119	0.127315	0.021495
HCC120	0.099089	20.9565
HCC121	4.81286	0.031051
HCC122	57.9194	0.020345
HCC123	2.25309	0.025662
HCC124	1.35821	0.115448
HCC125	0.194757	0.017184
HCC126	0.02035	0.24217
HCC127	1.03663	0
HCC128	0.782179	0.23197
HCC129	1.59163	1.30839
HCC130	2.58515	2.36485
HCC131	0.951307	0
HCC132	0.356727	0.026707
HCC133	0.116912	0
HCC134	3.89121	0
HCC135	0.29981	3.49905
HCC136	2.07322	0.111717
HCC137	0	24.2986
HCC138	2.34768	4.58225
HCC139	0.161074	0.012081
HCC140	54.9915	0.169253
HCC141	1.03963	0.518306
HCC142	11.4905	0.093187
HCC143	0.025662	0.027373
CCA01	1.27673	13.2218
CCA02	26.4673	9.94759
CCA03	0.082981	0
CCA04	0.223528	0.190878
CCA05	10.6715	0.131375
CCA06	13.4081	2.45295
CCA07	76.2644	0.046452
CCA08	4.82512	0.522551
CCA09	0.025427	0
CCA10	0.042185	0.09735
CCA11	0.255534	3.65127
CCA12	0.180772	1.56943
CCA13	2.25179	0.409546
CCA14	11.1682	34.978
CCA15	15.8737	0.522635
CCA16	0	0
CCA17	0	0
CCA18	0	0
CCA19	0	0.017634
CCA20	0	0.027499
CCA21	0.017479	0.020657
CCA22	0.013056	0.043519
CCA23	0.011397	0
CCA24	0.009948	0.014212
CCA25	0	0.045715
CCA26	0.010796	0.049352
CCA27	0.021371	0.021371
CCA28	0.011982	0
CCA29	1.27673	13.2218
CCA30	26.4673	9.94759
CCA31	0.082981	0
CCA32	55.3582	0
CCA33	7.92325	1.99746
CCA34	0.09159	11.1074
CCA35	13.4288	19.3134
CCA36	0.151709	1.00128
CCA37	0.260136	0
CCA38	0.230372	38.4248
CCA39	0.009445	0
CCA40	2.81356	0
CCA41	0.019747	0.781975
CCA42	0.020538	0.009479
CCA43	7.331	0.123648
CCA44	38.5866	0.039828
CCA45	1.90813	2.97453
CCA46	1.93483	2.41283
Genus	g__Bifidobacterium	g__Klebsiella
HNC1	0	0.209531
HNC2	2.54768	0.00738
HNC3	24.3374	0.071319
HNC4	5.70253	0.223398
HNC5	5.40365	0.241854
HNC6	35.6778	0
HNC7	0.487186	1.35329
HNC8	1.39777	0.063461
HNC9	0.895595	0
HNC10	0.219933	0.475724
HNC11	0.378449	0.077983
HNC12	58.7191	0.351836
HNC13	0.143759	7.03199
HNC14	0.196971	0.009455
HNC15	0.082747	80.0857
HNC16	0.243609	0.371589
HNC17	0.023378	0.014386
HNC18	50.9899	0
HNC19	1.04375	0.018602
HNC20	2.87738	0
HNC21	0.152104	0.009709
HNC22	19.2438	0
HNC23	1.68978	0
HNC24	8.17196	0
HNC25	32.0437	0
HNC26	1.47825	0
HNC27	0.848404	0.050625
HNC28	0.655931	0
HNC29	0	0
HNC30	12.468	0.527292
HNC31	0.060089	0.052578
HNC32	0.687228	0
HNC33	1.27669	0
HNC34	0.483399	1.09582
HNC35	0.509601	1.21141
HNC36	0.187786	0
HNC37	18.0293	0.003334
HNC38	0	0.009789
HNC39	10.4197	0.032642
HNC40	0.029893	0.015733
HCC1	5.86341	0.086839
HCC2	0.202889	0.939201
HCC3	0.508883	0.714569
HCC4	16.5747	6.48964
HCC5	0.691475	0.167572
HCC6	0.394155	46.7707
HCC7	3.95099	0.858188
HCC8	1.09126	0.129345
HCC9	58.4268	0.102496
HCC10	0.236555	0.155707
HCC11	0.313774	0.16484
HCC12	0.164575	7.48814
HCC13	0.757939	0.160869
HCC14	55.119	0.195631
HCC15	8.92854	1.43337
HCC16	1.95544	0.127529
HCC17	55.6094	0.009526
HCC18	3.65975	0.052619
HCC19	8.40899	0.004351
HCC20	17.7812	0.094611
HCC21	10.9841	0.134944
HCC22	10.309	0.125857
HCC23	1.27143	0.068462
HCC24	10.7348	5.12471
HCC25	5.55398	0.080595
HCC26	72.0671	0.117592
HCC27	3.27253	1.41185
HCC28	87.4327	0.058763
HCC29	11.8184	0.157423
HCC30	11.2831	0.083548
HCC31	44.9836	0.094885
HCC32	0.276648	0.588554
[truncated: 12,577 more rows]
