# Supplementary material for: A Novel Bifidobacterium/Klebsiella Ratio in Characterization Analysis of the Gut and Bile Microbiota of CCA Patients
Source: Microb Ecol. 2023 Nov 30;87(1):5. doi: 10.1007/s00248-023-02318-3 (PMC10687116; doi:10.1007/s00248-023-02318-3)
Supplement: Supplementary file 4 — (XLSX 17 kb) [file 248_2023_2318_MOESM4_ESM.xlsx]

## Sheet: Sheet1
	gender(1=male，0=female)	Age	HBP(1=Yes,0=No)	DM(1=Yes,0=No)	PLT(*109/L)	HGB（g/L）	TBIL(μmol/L)	DBIL(μmol/L)	ALB(g/L)	ALP(U/L)	CA19-9（U/ml)	NEUT(*109/L)	LYMPH(*109/L)	MONO(*109/L)	NLR	LMR	PLR	AARP	CRP
CCN	1	74	1	0	218	141	16.8	10	40.1	232	16.72	1.87	2.2	0.59	0.85	3.72881	99.0909	0.172845	0.499
CCN	1	75	1	0	225	164	10.2	4.4	51.7	155	15.67	4.82	2.49	0.51	1.93574	4.88235	90.3615	0.333548	0.499
CCN	1	59	1	0	100	118	16	6.9	37.6	112	6.8	1.88	0.82	0.42	2.29268	1.95238	121.951	0.335714	2.07
CCN	0	57	0	1	206	157	221.4	194.1	43.4	210	0.6	5.21	1.48	0.62	3.52027	2.3871	139.189	0.206667	4.64
CCN	0	64	1	0	164	132	8.4	4.6	40	222	15.11	2.34	2.69	0.39	0.869888	6.89744	60.9665	0.18018	0.499
CCN	1	65	0	0	286	123	51.8	48.6	37.9	292	21.38	5.91	2.41	0.52	2.45228	4.63462	118.672	0.129795	0.499
CCN	0	69	1	0	204	166	12.1	4.3	45.5	89	15.51	5.13	1.57	0.62	3.26752	2.53226	129.936	0.511236	0.499
CCN	1	69	0	0	290	137	15.8	6.4	42	218	20.04	4.49	1.74	0.37	2.58046	4.7027	166.667	0.192661	0.499
CPL	1	73	1	1	411	125	41.8	39.4	40.3	159	77.66	6.75	2.4	0.78	2.8125	3.07692	171.25	0.253459	3.07
CPL	0	72	1	1	225	124	351.8	297.2	33.8	259	123.9	3.82	0.98	0.8	3.89796	1.225	229.592	0.130502	14.78
CPL	0	76	0	1	299	130	10.5	5.5	43.1	181	28.7	2.95	1.25	0.4	2.36	3.125	239.2	0.238122	1.49
CPL	1	61	1	0	236	110	44	39.3	38.2	716	149.6	2.17	1.45	0.34	1.49655	4.26471	162.759	0.053352	2.56
CPL	1	65	1	1	251	120	113.7	103.2	40.5	143	106.9	6.96	1.15	0.51	6.05217	2.2549	218.261	0.283217	4.9
CPL	0	77	1	1	238	95	25.9	20.6	34.6	95	30.44	4.64	1.78	0.61	2.60674	2.91803	133.708	0.364211	35.63
CPL	1	60	1	1	277	136	15.8	11.4	42.1	153	43.51	3.1	1.41	0.41	2.19858	3.43902	196.454	0.275163	1.39
CPL	1	60	0	0	319	130	49.9	36.2	39.7	337	70.74	4.42	1.32	0.44	3.34849	3	241.667	0.117804	1.69
CPL	1	59	0	1	208	138	13.6	5.4	51.7	90	29.95	3.17	0.96	0.55	3.30208	1.74545	216.667	0.574444	13.34
CPL	1	70	0	1	327	118	362.5	315.6	37	206	155.1	4.04	1.92	0.39	2.10417	4.92308	170.312	0.179612	15.55
CPL	0	74	1	1	/	145	19.7	12.1	41.4	348	48.46	/	/	/	/	/	/	0.118966	1.53
CPL	1	66	1	0	177	101	245.7	228.3	34.8	493	254.7	4.91	1.06	0.47	4.63208	2.25532	166.981	0.0705882	15.01
CPL	0	63	1	1	294	105	361.6	308.6	40.5	198	237.7	3.07	0.44	0.44	6.97727	1	668.182	0.204545	4.7
CPL	1	47	0	0	361	116	207.8	185.5	37.3	1149	54.38	5.07	1.13	0.73	4.48673	1.54795	319.469	0.032463	26.77
CPL	1	30	1	1	76	97	398	351.9	38.9	632	65.12	2.82	0.99	0.31	2.84849	3.19355	76.7677	0.0615506	16.67
CPL	0	54	1	1	243	114	83.7	75	39.2	677	72.47	3.74	1.12	0.49	3.33929	2.28571	216.964	0.0579025	8.21
CPL	0	52	1	0	140	141	171.8	155.1	37.4	131	53.54	2.72	1.09	0.46	2.49541	2.36957	128.44	0.285496	5.7
CPH	0	69	1	1	157	151	153.2	141.6	44	443	4141	3.38	1.39	0.78	2.43166	4.08824	112.95	0.0993228	4.04
CPH	1	59	0	0	36	123	71.6	63	41.1	608	732	5.74	1.56	0.8	3.67949	2.55738	23.0769	0.0675987	41.23
CPH	1	63	1	1	221	126	16.1	5.6	42.4	67	958.4	3.83	1.69	0.4	2.26627	3.18868	130.769	0.632836	0.499
CPH	0	73	1	0	240	108	255	224	31.2	224	3546	7.2	1.26	0.34	5.71429	1.27273	190.476	0.139286	19.37
CPH	1	71	0	0	289	118	417.8	346.5	37.9	246	798.5	3.38	1.29	0.51	2.62016	3.14634	224.031	0.154065	2.42
CPH	0	68	0	0	188	146	45.1	40.6	48.1	367	727.8	3.53	1.17	0.61	3.01709	2.25	160.684	0.131063	3.26
CPH	1	66	0	1	256	146	251.2	231.6	41.8	509	1341	4.14	1.37	0.41	3.0219	2.58491	186.861	0.0821218	6.22
CPH	0	69	0	0	166	131	9.7	4.2	42.9	128	384	2.19	1.4	0.44	1.56429	5.18519	118.571	0.335156	0.52
CPH	1	64	1	1	292	118	353.5	312.4	32.4	828	1696	6.35	0.81	0.55	7.83951	0.826531	360.494	0.0391304	44.11
CPH	0	61	0	0	274	86	176.4	159.1	26.2	1664	934.5	/	0.65	0.39		0.878378	421.538	0.0157452	87.32
CPH	1	65	0	0	210	116	444.6	372.9	32.8	353	726	2.91	1.16	0.42	2.50862	2.36735	181.035	0.0929178	1.94
CPH	1	79	1	1	296	103	187.5	172.8	29.5	1127	485.9	3.63	0.99	0.47	3.66667	2.0625	298.99	0.0261757	14.25
CPH	0	52	0	0	211	129	234.1	207.8	32.6	666	4875	5.77	0.86	0.44	6.7093	1.22857	245.349	0.0489489	18.71
CPH	1	54	0	0	236	140	196.1	176.9	40.9	263	1511	4.97	2	0.73	2.485	2.77778	118	0.155513	56.67
CPH	1	56	1	1	159	126	211.7	181.2	35.9	704	6913	3.61	0.75	0.31	4.81333	2.27273	212	0.0509943	97.12
CPH	0	32	0	0	329	140	140.9	119	45.9	446	14763	6.02	1.53	0.49	3.93464	2.83333	215.033	0.102915	19.72
CPH	0	68	0	0	323	73	161.1	144.8	25.8	551	52327	13.54	1.4	0.46	9.67143	2.02899	230.714	0.046824	95.62
